# Supplementary material for: Projected climate-driven changes in pollen emission season length and magnitude over the continental United States
Source: Nat Commun. 2022 Mar 15;13:1234. doi: 10.1038/s41467-022-28764-0 (PMC8924258; doi:10.1038/s41467-022-28764-0)
Supplement: Supplementary file 4 — Source Data [file 41467_2022_28764_MOESM4_ESM.xlsx]

## Sheet: Figure 1
Figure 1	Model simulated future pollen season start day (sDOY) and end day (eDOY) changes
	Statistic	Mean				Min				Max
	Scenario	SSP245		SSP585		SSP245		SSP585		SSP245		SSP585
	Changes (d) (future-historical)	sDOY	eDOY	sDOY	eDOY	sDOY	eDOY	sDOY	eDOY	sDOY	eDOY	sDOY	eDOY
Taxon	Acer	-4.56827	-4.00372	-8.40512	-7.36653	-6.48421	-5.68243	-12.0934	-10.5989	-3.32343	-2.91225	-6.21323	-5.44611
	Alnus	-22.8565	-12.6464	-41.5713	-23.001	-32.3104	-17.8761	-59.8373	-33.1069	-16.7069	-9.24348	-30.8602	-17.0756
	Betula	-8.88019	-8.85417	-16.3385	-16.2908	-12.6038	-12.5672	-23.5083	-23.4397	-6.45962	-6.44153	-12.078	-12.0415
	Cupressaceae	-14.6935	-6.91913	-26.7246	-12.5845	-20.7707	-9.7814	-38.4656	-18.114	-10.7406	-5.05752	-19.8395	-9.34216
	Fraxinus	-12.0368	-7.49418	-22.1464	-13.7883	-17.0838	-10.6359	-31.8653	-19.8381	-8.75599	-5.45183	-16.3707	-10.192
	Morus	-10.2657	-7.62252	-18.888	-14.0246	-14.5705	-10.8185	-27.1758	-20.1787	-7.46819	-5.54589	-13.9622	-10.367
	Pinaceae	-14.8232	-13.0348	-26.9601	-23.7078	-20.9541	-18.4263	-38.805	-34.1243	-10.8356	-9.52739	-20.0145	-17.6007
	Platanus	-11.4722	-6.80124	-21.1076	-12.5135	-16.2834	-9.65264	-30.3703	-18.0045	-8.34619	-4.94787	-15.6031	-9.24981
	Populus	-5.72346	-0.794921	-10.5302	-1.46457	-8.12338	-1.12803	-15.1513	-2.09836	-4.16393	-0.5728	-7.78395	-1.0981
	Quercus	-10.497	-5.2099	-19.3131	-9.58568	-14.8991	-7.39422	-27.7887	-13.7918	-7.6355	-3.79063	-14.2759	-7.08618
	Ulmus(late)	-11.8314	-6.08265	-21.7685	-11.1911	-16.7925	-8.63308	-31.3214	-16.102	-8.60753	-4.42495	-16.0909	-8.27208
	Ulmus(late)	7.85343	13.1404	14.4497	24.1768	5.71336	9.55809	10.6813	17.8712	11.1468	18.6501	20.7898	34.7861
	Poaceae(C3)	-12.2166	-2.77216	-22.4769	-5.09992	-17.3398	-3.9345	-32.3401	-7.33788	-8.88731	-2.01636	-16.6144	-3.77123
	Poaceae(C4)	0.162253	7.59686	0.283984	13.9773	0.110454	5.52597	0.208682	10.3315	0.232306	10.7821	0.376143	20.1107
	Ambrosia	2.77204	8.77747	5.09969	16.1494	2.01696	6.38529	3.76888	11.9378	3.93497	12.4586	7.33796	23.2366

## Sheet: Figure 5
Figure 5	Average annual total pollen emission and the contribution from different taxa
Regional average contribution of different taxa to the annual total pollen emission (unit: percentage)
	Region+period	NE (historical)	NE (future)	SE (historical)	SE (future)	MT (historical)	MT (future)	CA (historical)	CA (future)	PNW (historical)	PNW (future)
Taxon	Acer	15.2357	8.63278	2.68082	1.41536	0.353916	0.168287	0.141396	0.0777758	1.52528	0.879204
	Alnus	0.00139465	0.00395506	3.83389e-05	9.1949e-05	0.01287	0.0244224	0.444738	0.931064	3.64478	7.31422
	Betula	6.96537	3.29006	0.248334	0.112417	0.0260154	0.0108372	0.00174525	0.000830756	0.078633	0.0346731
	Cupressaceae	9.5995	14.5289	27.8061	30.1441	53.34	63.8764	38.2365	43.3669	40.9161	49.6415
	Fraxinus	7.8815	6.11799	1.31059	0.875166	0.40501	0.266938	0.0373888	0.0246438	0.14969	0.103397
	Morus	5.73382	5.36198	2.25619	1.74906	0.0453308	0.0352344	0	0	0	0
	Pinaceae	8.21674	6.3422	11.7347	7.846	17.6547	11.3317	18.0806	11.8007	37.3887	25.7102
	Platanus	1.15242	1.55378	1.14829	1.2413	0.00512068	0.00569364	0.358154	0.364185	0	0
	Populus	6.84475	4.8346	0.0918133	0.0578518	4.69035	2.84599	0.11755	0.0756263	0.408629	0.274838
	Quercus	14.0849	21.7575	33.4431	39.1771	2.57131	3.24653	24.2512	27.8245	4.41163	5.42592
	Ulmus(late)	1.48367	1.75103	0.790933	0.743522	0.0232901	0.0232976	0	0	0	0
	Ulmus(late)	0.998287	2.36273	1.13056	1.84708	0.0119589	0.0251108	0	0	0	0
	Poaceae(C3)	18.6181	19.4938	15.6161	13.2992	20.2786	17.6384	18.0158	15.2322	11.4359	10.5736
	Poaceae(C4)	0.241624	0.227042	1.11232	0.88332	0.419767	0.33337	0.000935944	0.000755454	0.00203145	0.0017492
	Ambrosia	2.94224	3.74165	0.630177	0.608342	0.161868	0.16772	0.313992	0.300783	0.0386896	0.0406746
Regional average annual total pollen emission ( grains/m2/yr)
	Total	265285400	307899400	246074000	343623600	322559800	444371000	116340500	156742400	418208300	527602000

## Sheet: Table S1
Table S1	Production factor and production regression coefficients for the 13 individual taxa and corresponding PFTs used in this study.
Taxon or PFT		Reference for
Deciduous broadleaf forest (DBL)
Acer	134	Katz et al. (2020), Tormo Molina et al. (1996)	-0.07	7.32
Alnus	210	Helbig et al. (2004)	0.22	1.85
Betula	115	Katz et al. (2020), Jato et al. (2007)	-0.1	7.57
Fraxinus	161	Tormo Molina et al. (1996)	-0.02	6.61
Morus	1260	Katz et al. (2020)	0.01	6.56
Platanus	392	Katz et al. (2020), Tormo Molina et al. (1996)	0.08	4.65
Populus	100	Katz et al. (2020), Tormo Molina et al. (1996)	-0.03	6.58
Quercus	143	Katz et al. (2020), Tormo Molina et al. (1996), Gmoez-casero et al. (2010)	0.1	6.54
Ulmus(late)	31.6	Katz et al. (2020),Tormo Molina et al. (1996)	0.05	5.32
Ulmus(late)	31.6	Katz et al. (2020),Tormo Molina et al. (1996)	0.16	3.2
DBL	283	This paper	N/A	N/A
Evergreen needleleaf forest (ENL)
Cupressaceae	1050	Hidalgo et al. (1999), Damialis et al. (2011), Aboulaich et al. (2008)	0.09	6
Pinaceae	101	Tormo Molina et al. (1996)	-0.02	6.88
ENL	575.5	This paper	N/A	N/A
Grasses (GRA)
Poaceae(C3)	46.2	Prieto-Baena et al. (2003)	0.03	5.83
Poaceae(C4)	4.62	Prieto-Baena et al. (2003)	0.02	3.66
Ragweed (RAG)
Ambrosia	119	Fumanal et al. (2007)	0.06	6.13

## Sheet: Table S4
Table S4	Uncertainty ranges for input parameters for Morris sampling.
Name	Symbol	Units	Taxa	Lower limit	Upper limit
Gaussian width	a	N/A	All taxa	2.8	3.2
Slope of the regression between start date (sDOY) of pollen season and temperature	sDOY_m		ACER	-2.41	-1.47
			ALDR	-7.66	-4.44
			BETU	-3.96	-3.23
			CUPR	-6.45	-5.25
			FRAC	-5.15	-4.12
			MORU	-4.45	-3.67
			PINU	-6.46	-5.21
			PLAT	-5.56	-3.98
			POPU	-2.73	-1.78
			QUER	-4.53	-3.79
			ULNU	-5.12	-4.27
			ULN2	2.15	4.96
			GRC3	-5.38	-4.3
			GRC4	-1.18	1.12
			AMBR	0.7	1.48
Intercept of the regression between start date (sDOY) of pollen season and temperature	sDOY_b		ACER	97.21	110.55
			ALDR	126.3	172.24
			BETU	135.3	145.3
			CUPR	129.13	146.66
			FRAC	140.8	155.93
			MORU	148.77	160.29
			PINU	168.26	186.82
			PLAT	148.41	172.31
			POPU	108.22	121.15
			QUER	142.84	153.95
			ULNU	124.97	137.27
			ULN2	153.39	204.46
			GRC3	177.38	193.27
			GRC4	228.17	264.53
			AMBR	208.05	219.43
Slope of the regression between end date (eDOY) of pollen season and temperature	eDOY_m		ACER	-2.28	-0.85
			ALDR	-5.58	-1.95
			BETU	-4.18	-3.08
			CUPR	-3.33	-2.1
			FRAC	-3.39	-2.44
			MORU	-3.53	-2.54
			PINU	-5.68	-4.47
			PLAT	-3.53	-1.95
			POPU	-0.91	0.38
			QUER	-2.48	-1.65
			ULNU	-3.08	-1.83
			ULN2	3.59	6.37
			GRC3	-1.85	-0.42
			GRC4	1.65	4.12
			AMBR	3.03	3.96
Intercept of the regression between end date (eDOY) of pollen season and temperature	eDOY_b		ACER	126.68	146.4
			ALDR	109.36	161.39
			BETU	165.49	180.66
			CUPR	130.65	148.58
			FRAC	148.62	162.41
			MORU	167.15	181.77
			PINU	206.51	224.36
			PLAT	143.53	167.47
			POPU	110.19	127.6
			QUER	159	171.49
			ULNU	119.4	137.59
			ULN2	163.66	214.79
			GRC3	179.52	200.48
			GRC4	205.29	244.5
			AMBR	227.48	241.03
Slope of the regression between log-transformed annual total pollen counts and temperature	prod_m		ACER	-0.12	-0.03
			ALDR	0.14	0.29
			BETU	-0.14	-0.05
			CUPR	0.05	0.13
			FRAC	-0.055	0.022
			MORU	-0.038	0.052
			PINU	-0.052	0.019
			PLAT	0.0049	0.15
			POPU	-0.081	0.014
			QUER	0.061	0.13
			ULNU	0.0079	0.093
			ULN2	0.048	0.27
			GRC3	-0.008	0.063
			GRC4	-0.049	0.098
			AMBR	0.031	0.098
Intercept of the regression between log-transformed annual total pollen counts and temperature	eDOY_b		ACER	6.7	7.95
			ALDR	0.71	2.99
			BETU	6.93	8.2
			CUPR	5.43	6.57
			FRAC	6.04	7.17
			MORU	5.89	7.22
			PINU	6.36	7.41
			PLAT	3.55	5.76
			POPU	5.93	7.23
			QUER	6	7.07
			ULNU	4.69	5.94
			ULN2	1.22	5.17
			GRC3	5.31	6.35
			GRC4	2.49	4.82
			AMBR	5.64	6.63
Parameter used to normalize the regression between log-transformed annual total pollen counts and temperature	Pnorm		ACER	142.12	1833.85
			ALDR	9.67085	502.502
			BETU	133.77	1760.97
			CUPR	471.14	4700.54
			FRAC	188.85	1789.35
			MORU	208.085	2908.63
			PINU	272.007	2176.7
			PLAT	37.3819	2804.97
			POPU	115.962	1691.53
			QUER	978.663	7774.43
			ULNU	122.091	1467.14
			ULN2	6.80275	8888.09
			GRC3	180.148	1429.73
			GRC4	5.91887	514.765
			AMBR	441.579	3145.44
Pollen annual emission baseline	Pannual		ACER	49200000	6500000000
			ALDR	686000000	5220000000
			BETU	892000000	1400000000
			CUPR	1560000000	43500000000
			FRAC	337000000	3200000000
			MORU	4120000000	31300000000
			PINU	476000000	1320000000
			PLAT	1380000000	5720000000
			POPU	682000000	1290000000
			QUER	150000000	6100000000
			ULNU	93400000	786000000
			ULN2	93400000	786000000
			GRC3	85300000	839000000
			GRC4	8530000	83900000
			AMBR	389000000	2960000000
